# Supplementary material for: Metabolic Determinants of Systemic Inflammation Dynamics During Hemodialysis: Insights from the Systemic Immune–Inflammation Index in a Single-Center Observational Study
Source: Metabolites. 2025 Sep 30;15(10):651. doi: 10.3390/metabo15100651 (PMC12566289; doi:10.3390/metabo15100651)
Supplement: Supplementary file 1 [file metabolites-15-00651-s001.zip]

Archive with 1 entries (1 files):
- metabolites-3792485-supplementary.pdf
